# Supplementary material for: Analysis of eligibility criteria clusters based on large language models for clinical trial design
Source: J Am Med Inform Assoc. 2024 Dec 26;32(3):447–58. doi: 10.1093/jamia/ocae311 (PMC11833473; doi:10.1093/jamia/ocae311)
Supplement: ocae311_Supplementary_Data [file ocae311_supplementary_data.zip]

Archive with 7 entries (6 files):
- ocae311_Supplementary_Data/
- ocae311_Supplementary_Data/Supplementary Information S1.pdf
- ocae311_Supplementary_Data/Supplementary Information S2.pdf
- ocae311_Supplementary_Data/Supplementary Information S3.pdf
- ocae311_Supplementary_Data/Supplementary Information S4.pdf
- ocae311_Supplementary_Data/Supplementary Information S5.pdf
- ocae311_Supplementary_Data/Supplementary Information S6.pdf
